# Supplementary material for: Demography and Natural Selection Have Shaped Genetic Variation in the Widely Distributed Conifer Norway Spruce (Picea abies)
Source: Genome Biol Evol. 2020 Jan 20;12(2):3803–17. doi: 10.1093/gbe/evaa005 (PMC7046165; doi:10.1093/gbe/evaa005)
Supplement: evaa005_Supplementary_Data [file evaa005_supplementary_data.zip]

Archive with 2 entries (2 files):
- GBErevision-XiWang-diversity-Supplementaryfile-GBE-12-01-2019.docx
- supplementary_figureS1_sampling.xlsx
