# Supplementary material for: Demography and Natural Selection Have Shaped Genetic Variation in the Widely Distributed Conifer Norway Spruce (Picea abies)
Source: Genome Biol Evol. 2020 Jan 20;12(2):3803–17. doi: 10.1093/gbe/evaa005 (PMC7046165; doi:10.1093/gbe/evaa005)
Supplement: evaa005_Supplementary_Data [file evaa005_supplementary_data.zip › supplementary_figureS1_sampling.xlsx]

## Sheet: Sheet1
Supplementary TableS1. Summary statistics of Illumina re-sequencing data per sample.
Sample ID	SciLife	Original sample name	Location	Country	Sequence Platform	Sequence Coverage (x)	BAM Coverage (x)	Species
Pab001	1	Pab.76-71_S-0.GS.01	Yakutsk	Russia	HiSeq 2000	10.1	12.6	Picea obovata, Jakutsia (Yakutsk) USSR, From Garden 34/48 JAKUTSK, HORTUS BOTANICUS, USSR Läh.lisätiedot: IS 1974:580 as Seed 00.02.1976 Origin: Russia, Jakutia University Oulu Botanical Garden, Ritva Hiltunien Curator (and Ari Hyvärinen Diaconia University of Applied Sciences, Finland)
Pab002	5	Pab.S02F21116.GD.01	Gettinge, 57.24 15.08, 310 m asl	Sweden	HiSeq 2000	36.9**	12.0	Picea abies
Pab003	2	Pab.S21K7924478.GD.01	Vitebsk, 55° 09' , 30° 08'	Belarus	HiSeq 2000	9.5	12.2	Picea abies
Pab004	3	Pab.S21K8120053.GD.01	Blizyn, 51° 05' , 20° 50'	Poland	HiSeq 2000	10.5	11.8	Picea abies
Pab005	4	Pab.S21K8222203.GD.01	Toplita, 46° 56' , 25° 21'	Romania	HiSeq 2000	10.3	12.2	Picea abies
Pab006*	reference	Z4006	Köttsjön	Sweden	HiSeq 2000	50.0**	11.1	Picea abies
Pab007	P8109_101	Picea abies F11-008	Hatfjelldal	Norway	HiSeq X	12.6	14.5	Picea abies
Pab008	P8109_102	Picea abies M24-04-0105	Rovaniemen MLK	Finland	HiSeq X	11.8	14.5	Picea abies
Pab009	P8109_103	Picea abies M24-03-0026	Kittilä	Finland	HiSeq X	13.2	14.2	Picea abies
Pab010	P8109_104	Picea abies M29-10-0064	Suomussalmi	Finland	HiSeq X	11.9	14.5	Picea abies
Pab011	P8109_105	Picea abies 4189	Hemnes	Norway	HiSeq X	14.6	14.2	Picea abies
Pab012	P8109_106	Picea abies F 07-050	Levanger	Norway	HiSeq X	12.4	14.5	Picea abies
Pab013	P8109_107	Picea abies 4193b	Grane	Norway	HiSeq X	13.3	15.1	Picea abies
Pab014	P8109_108	Picea abies F 07-006	Tyda	Norway	HiSeq X	12.4	15.2	Picea abies
Pab015	P8109_109	Pendula E 479	Loppi, est 1994,archive 138	Finland	HiSeq X	13.6	14.9	Picea abies
Pab016	P9904_101	12.3.7	Marsfjället Planted	Sweden	HiSeq X	19.6	15.5	Picea abies
Pab017	P9904_102	12.3.14	Marsfjället Planted	Sweden	HiSeq X	21.0	15.5	Picea abies
Pab018	P9904_103	12.3.27.	Marsfjället Planted	Sweden	HiSeq X	20.4	15.8	Picea abies
Pab019	P9904_104	12.3.38	Marsfjället Planted	Sweden	HiSeq X	20.2	25.5	Picea abies
Pab020	P9904_105	12.3.48	Marsfjället Planted	Sweden	HiSeq X	21.1	25.2	Picea abies
Pab021	P9904_106	12.1.5	Marsfjället Old	Sweden	HiSeq X	20.9	25.5	Picea abies
Pab022	P9904_107	12.1.11	Marsfjället Old	Sweden	HiSeq X	19.9	26.0	Picea abies
Pab023	P9904_108	12.1.29	Marsfjället Old	Sweden	HiSeq X	19.8	25.2	Picea abies
Pab024	P9904_109	12.1.38	Marsfjället Old	Sweden	HiSeq X	18.9	24.5	Picea abies
Pab025	P9904_110	12.1.48	Marsfjället Old	Sweden	HiSeq X	18.8	23.8	Picea abies
Pab026	P9904_111	2.3.4	Långrumpskogen Planted	Sweden	HiSeq X	19.2	23.8	Picea abies
Pab027	P9904_112	2.3.12	Långrumpskogen Planted	Sweden	HiSeq X	18.6	23.5	Picea abies
Pab028	P9904_113	2.3.28	Långrumpskogen Planted	Sweden	HiSeq X	19.3	23.5	Picea abies
Pab029	P9904_114	2.3.34	Långrumpskogen Planted	Sweden	HiSeq X	18.5	23.2	Picea abies
Pab030	P9904_115	2.3.50	Långrumpskogen Planted	Sweden	HiSeq X	18.0	23.2	Picea abies
Pab031	P9904_116	2.1.6	Långrumpskogen Old	Sweden	HiSeq X	17.8	23.2	Picea abies
Pab032	P9904_117	2.1.17	Långrumpskogen Old	Sweden	HiSeq X	20.1	23.5	Picea abies
Pab033	P9904_118	2.1.29	Långrumpskogen Old	Sweden	HiSeq X	20.0	23.6	Picea abies
Pab034	P9904_119	2.1.37	Långrumpskogen Old	Sweden	HiSeq X	20.2	23.1	Picea abies
Pab035	P9904_120	2.1.47	Långrumpskogen Old	Sweden	HiSeq X	19.3	23.3	Picea abies
Mean						18.13	18.85
*reference individual Z4006 (Nystedt et al. 2013).
** Down-sampled to match remaining samples.
